# Supplementary material for: Improving the “real life” management of schizophrenia spectrum disorders by LAI antipsychotics: A one-year mirror-image retrospective study in community mental health services
Source: PLoS One. 2020 Mar 10;15(3):e0230051. doi: 10.1371/journal.pone.0230051 (PMC7064243; doi:10.1371/journal.pone.0230051)
Supplement: S1 Data — (ZIP) [file pone.0230051.s001.zip]

Archive with 2 entries (2 files):
- data.xlsx
- SI data.docx
