# Supplementary material for: Improving the “real life” management of schizophrenia spectrum disorders by LAI antipsychotics: A one-year mirror-image retrospective study in community mental health services
Source: PLoS One. 2020 Mar 10;15(3):e0230051. doi: 10.1371/journal.pone.0230051 (PMC7064243; doi:10.1371/journal.pone.0230051)
Supplement: S1 Data — (ZIP) [file pone.0230051.s001.zip › data.xlsx]

## Sheet: Foglio1
ID	Gender	Age	illness duration	LAI gen	hosp. N. pre LAI	hosp. yes/no pre LAI	hosp. N. post LAI	hosp. yes/no post LAI	emerg. visits pre LAI	emerg. visits post LAI	planned visits pre LAI	planned visits post LAI
190	M	20	1	2	1	1	0	2	0	0	0	0
156	M	29	1	2	2	1	0	2	2	0	1	5
92	M	24	2	2	1	1	0	2	2	1	6	6
104	M	42	2	2	1	1	0	2	1	0	7	7
57	F	49	2	2	2	1	0	2	5	0	20	14
78	F	49	2	2	0	2	0	2	0	0	17	18
108	F	54	2	2	0	2	0	2	0	1	7	15
97	F	48	2	2	1	1	0	2	1	0	0	7
117	F	43	3	2	1	1	1	1	0	0	9	11
130	M	32	3	2	1	1	0	2	1	0	4	4
193	F	56	3	2	1	1	0	2	1	0	4	3
90	M	26	4	2	1	1	0	2	7	3	16	20
60	M	57	4	2	2	1	0	2	5	0	12	15
5	M	41	4	2	0	2	0	2	0	0	12	12
153	M	25	4	2	0	2	0	2	2	0	9	15
201	M	47	4	2	0	2	0	2	0	0	0	0
138	F	24	4	2	1	1	0	2	1	0	4	9
197	M	64	5	2	1	1	0	2	1	0	7	6
67	M	34	5	1	0	2	0	2	0	0	4	16
195	F	29	5	2	1	1	0	2	1	0	2	10
181	M	49	5	2	4	1	0	2	15	3	0	8
123	M	25	5	2	1	1	0	2	0	0	7	5
159	M	41	5	2	1	1	0	2	0	0	0	6
189	M	24	6	2	0	2	0	2	0	1	16	7
49	M	44	6	2	1	1	0	2	1	0	4	3
170	F	25	6	2	1	1	0	2	9	3	20	25
173	F	53	6	2	1	1	0	2	1	0	5	12
137	M	37	6	2	2	1	0	2	9	4	12	21
126	M	25	6	2	2	1	0	2	2	0	4	4
164	F	24	6	2	3	1	1	1	2	0	8	6
91	F	42	6	2	1	1	0	2	6	2	20	31
132	F	49	7	2	1	1	0	2	0	0	7	4
17	M	27	7	2	0	2	0	2	2	0	3	7
44	M	39	7	2	0	2	0	2	1	0	2	11
185	M	24	7	1	1	1	0	2	1	0	0	14
21	M	36	7	2	0	2	0	2	0	1	3	8
177	F	55	7	1	1	1	0	2	1	0	5	15
46	M	64	8	2	0	2	0	2	2	1	3	7
16	F	50	8	2	0	2	1	1	0	1	6	9
62	M	29	8	2	0	2	0	2	0	0	7	1
143	M	35	8	2	1	1	0	2	8	4	20	16
200	M	31	8	2	1	1	0	2	1	1	6	7
198	F	57	8	1	2	1	0	2	2	0	0	2
134	M	26	8	2	0	2	0	2	3	1	7	6
18	M	32	8	1	0	2	0	2	1	0	2	4
37	F	43	8	1	0	2	0	2	1	0	12	5
103	F	49	8	2	0	2	0	2	1	0	22	26
151	F	38	8	2	1	1	0	2	2	0	6	9
10	F	38	8	2	2	1	0	2	0	0	1	10
133	M	53	9	2	1	1	0	2	1	0	6	1
196	F	51	9	2	1	1	1	1	7	2	16	17
87	M	36	9	2	1	1	0	2	1	0	17	8
174	M	36	9	2	1	1	0	2	0	0	5	3
180	M	48	9	2	1	1	0	2	2	1	8	7
186	F	39	9	2	1	1	0	2	0	0	9	10
175	M	38	9	2	2	1	0	2	2	0	6	5
114	M	21	9	2	0	2	0	2	3	0	5	5
14	M	38	9	2	0	2	0	2	2	0	4	6
39	F	38	9	2	1	1	0	2	1	0	7	14
188	F	37	9	2	4	1	1	1	4	1	3	13
34	M	61	9	2	1	1	0	2	0	0	3	11
100	M	71	10	1	1	1	0	2	2	0	7	14
121	F	55	10	1	1	1	0	2	0	0	3	19
35	F	43	10	2	0	2	0	2	1	0	8	11
43	F	50	10	2	0	2	0	2	0	0	2	4
64	F	65	10	2	0	2	0	2	2	0	6	6
82	M	35	10	2	0	2	0	2	1	1	8	12
8	M	38	10	2	1	1	0	2	0	0	6	6
69	F	41	10	1	1	1	0	2	0	0	4	9
86	F	52	10	2	1	1	0	2	1	0	4	3
182	F	41	10	2	2	1	1	1	2	1	11	28
71	F	50	10	2	2	1	0	2	0	0	5	3
22	F	40	10	2	0	2	0	2	0	0	1	3
41	M	44	10	2	0	2	0	2	0	0	4	11
150	M	31	10	2	1	1	0	2	6	2	10	6
131	M	33	11	2	3	1	0	2	0	0	5	4
59	F	52	11	2	0	2	0	2	0	0	22	28
140	F	42	11	2	1	1	0	2	0	1	5	6
146	F	52	12	2	2	1	0	2	2	1	5	4
83	M	42	12	2	0	2	0	2	5	0	5	3
74	F	30	12	2	2	1	1	1	3	2	7	20
101	M	38	12	2	1	1	0	2	4	1	6	6
163	F	54	12	2	1	1	0	2	1	0	3	10
169	F	43	12	2	1	1	0	2	1	0	1	12
179	M	42	12	2	1	1	0	2	1	0	2	12
7	M	45	12	1	0	2	0	2	0	0	9	15
162	F	72	12	2	1	1	0	2	1	0	0	1
192	M	45	13	2	0	2	0	2	3	2	10	12
19	F	42	13	2	1	1	0	2	4	0	7	6
157	F	59	13	2	1	1	0	2	2	2	3	7
168	F	41	13	2	1	1	0	2	4	0	13	7
191	M	35	13	2	1	1	0	2	3	0	5	2
207	F	50	13	2	1	1	0	2	2	23	1	4
36	F	42	13	2	1	1	0	2	1	0	9	10
79	F	40	14	1	0	2	0	2	0	0	4	3
155	F	40	14	2	1	1	0	2	1	0	4	7
2	M	41	14	2	0	2	0	2	3	0	24	7
63	M	62	14	1	1	1	0	2	1	0	5	2
93	F	30	14	2	1	1	0	2	1	0	12	6
167	F	41	14	2	1	1	0	2	1	1	3	5
80	M	59	15	1	0	2	0	2	0	0	5	6
32	F	58	15	2	1	1	0	2	7	2	13	14
111	M	45	15	2	0	2	0	2	1	3	2	10
142	M	40	15	2	0	2	0	2	1	0	7	7
99	M	47	15	2	1	1	0	2	2	0	3	13
105	F	61	16	2	1	1	0	2	0	0	4	4
6	M	38	16	2	0	2	0	2	0	0	5	2
28	M	40	16	2	0	2	0	2	2	0	5	11
102	F	41	16	1	0	2	0	2	1	0	1	7
187	F	47	16	2	2	1	0	2	5	0	10	13
15	M	44	16	2	3	1	0	2	0	0	1	7
55	M	34	17	2	2	1	2	1	2	2	6	8
56	M	37	17	2	0	2	0	2	3	0	8	6
45	M	42	17	2	2	1	0	2	4	0	14	16
68	M	53	17	1	1	1	0	2	0	0	6	13
73	F	58	18	1	0	2	0	2	0	0	3	4
3	F	58	18	1	0	2	0	2	0	0	1	32
13	M	60	18	1	0	2	0	2	2	0	36	26
23	F	59	18	1	0	2	0	2	2	0	1	27
30	F	60	18	1	0	2	0	2	0	0	2	14
31	M	48	18	1	0	2	0	2	0	0	3	10
51	F	77	18	1	0	2	0	2	0	0	1	14
76	M	47	18	1	0	2	0	2	0	0	1	7
85	M	50	18	1	0	2	0	2	0	0	1	25
106	F	43	18	1	0	2	0	2	0	0	16	11
109	M	48	18	2	0	2	0	2	1	3	9	4
29	M	58	18	1	1	1	0	2	1	0	4	16
33	M	51	18	2	1	1	0	2	1	0	7	19
205	F	44	18	2	1	1	0	2	1	0	2	6
66	M	53	18	1	2	1	0	2	0	0	1	5
148	F	50	18	1	2	1	0	2	4	3	15	13
42	M	49	18	2	0	2	0	2	0	0	8	3
4	M	68	18	1	1	1	0	2	1	0	1	13
70	M	42	18	1	1	1	0	2	0	0	4	16
118	M	38	18	2	1	1	0	2	0	0	4	4
161	M	76	18	1	1	1	0	2	1	1	2	5
72	F	62	18	1	0	2	0	2	1	0	9	19
54	M	70	18	2	1	1	0	2	2	0	3	10
98	F	69	18	1	1	1	0	2	1	0	3	10
122	M	32	20	2	0	2	0	2	0	0	1	2
129	F	67	20	2	0	2	0	2	0	0	4	4
20	M	39	20	1	1	1	0	2	1	0	6	2
139	M	50	20	2	1	1	0	2	1	0	6	10
107	F	45	20	1	0	2	0	2	1	0	2	11
144	F	54	20	2	0	2	0	2	0	0	2	11
116	M	49	20	1	1	1	0	2	0	0	1	6
172	M	51	20	2	1	1	0	2	0	0	1	2
184	M	62	20	2	2	1	0	2	4	1	10	14
89	F	49	20	2	3	1	0	2	5	2	35	20
94	M	56	20	2	0	2	0	2	2	1	10	8
145	M	53	21	2	0	2	0	2	1	0	6	9
203	F	54	21	1	0	2	0	2	1	0	0	6
115	M	77	21	1	1	1	0	2	1	0	0	10
88	M	41	21	2	1	1	0	2	1	0	5	2
9	M	47	21	2	1	1	0	2	1	0	7	3
48	M	44	22	1	0	2	0	2	0	0	1	4
53	M	44	23	1	0	2	0	2	0	0	1	12
158	M	72	23	1	0	2	0	2	1	0	0	6
166	M	49	23	1	0	2	0	2	0	0	5	5
38	M	48	23	1	2	1	0	2	6	0	40	40
95	M	69	23	2	2	1	0	2	2	0	5	4
202	F	56	23	1	2	1	0	2	1	0	0	0
183	M	46	24	2	0	2	0	2	0	0	6	7
206	M	52	24	2	2	1	0	2	2	0	10	10
178	F	62	24	2	4	1	7	1	3	2	7	6
50	M	60	25	1	0	2	0	2	2	0	7	7
84	F	44	25	2	0	2	0	2	0	0	5	6
176	F	60	25	2	1	1	0	2	0	0	2	5
77	M	54	25	2	2	1	0	2	6	1	12	6
127	M	53	25	1	3	1	3	1	0	0	2	2
149	M	58	25	1	0	2	0	2	5	1	0	12
147	M	55	25	2	1	1	0	2	1	0	3	5
152	F	55	25	2	2	1	0	2	3	1	12	9
52	M	60	26	1	0	2	0	2	0	0	7	10
154	M	44	26	1	1	1	0	2	1	1	6	9
194	M	71	26	1	3	1	0	2	3	0	4	6
25	M	60	27	1	0	2	0	2	0	0	3	2
135	M	49	27	2	0	2	0	2	3	0	2	13
75	M	56	27	1	0	2	0	2	0	0	1	3
125	M	57	27	2	1	1	0	2	0	0	3	1
11	M	49	28	1	0	2	0	2	1	1	11	4
27	M	59	28	1	4	1	0	2	3	4	12	12
26	M	64	28	1	1	1	0	2	2	0	12	15
204	M	52	29	2	1	1	0	2	1	0	2	4
47	M	52	29	1	1	1	0	2	1	0	1	10
113	M	48	29	1	1	1	0	2	2	0	1	8
165	F	67	29	2	1	1	0	2	1	0	4	3
1	F	54	29	2	2	1	0	2	6	2	26	12
12	M	58	29	1	2	1	0	2	3	2	12	15
171	F	62	30	2	4	1	0	2	0	0	4	1
110	M	50	30	1	1	1	0	2	1	0	2	4
65	F	58	30	1	0	2	0	2	5	2	6	10
58	M	57	30	1	0	2	0	2	1	0	1	14
24	f	51	30	2	1	1	0	2	3	1	6	7
128	M	50	31	1	0	2	0	2	3	0	3	6
199	M	53	31	2	0	2	0	2	0	0	5	6
141	F	51	32	2	0	2	0	2	1	0	2	4
96	M	62	32	2	1	1	0	2	1	0	6	7
160	F	69	32	2	1	1	0	2	4	1	14	6
119	F	57	33	2	1	1	0	2	2	0	6	4
136	F	48	33	2	0	2	0	2	0	0	1	5
120	M	51	33	2	1	1	0	2	3	0	4	3
112	M	64	35	1	0	2	0	2	0	0	4	4
61	M	52	35	2	1	1	0	2	0	0	1	12
124	F	66	36	1	5	1	1	1	5	1	5	4
40	M	65	38	1	3	1	0	2	1	0	3	4
81	M	44	?	1	0	2	0	2	0	0	5	12
